# Supplementary material for: Discovery of a secreted Bacteroides fragilis mucinase that cleaves mucins with bis-T O-glycans through a carbohydrate binding module-dependent mechanism
Source: Gut Microbes. 2026 Mar 19;18(1):2644983. doi: 10.1080/19490976.2026.2644983 (PMC13003899; doi:10.1080/19490976.2026.2644983)
Supplement: SI Table 1.xlsx [file KGMI_A_2644983_SM8292.xlsx]

## Sheet: Sheet1
Strains used in this study	Source/reference
B. fragilis NCTC9343	lab stock
B. fragilis NCTC9343 ΔBF9343_2853	this study
B. fragilis NCTC9343 ΔBF9343_2853 ΩpKF40	this study
B. fragilis 86-5443-2-2	Franco et al.
B. fragilis 86-5443-2-2 ΔAC141_31010	this study
B. fragilis 86-5443-2-2 ΔAC141_31010 ΩpKF63	this study
Escherichia coli S17 lambda pir	E. Martens
plasmids used in this study
pLGB13 - suicide vector for mutant construction	García-Bayona et al.
pKF44- plasmid to delete BF9343_2853 (mucinase gene) from B. fragilis NCTC 9343	this study
pMLS35 - suicide vector for deletion mutant construction using cefoxitin resistance	this study
pKF60 - plasmid to delete mucinase gene(AC141_31010) from B. fragilis 86-5443-2-2	this study
pNBU2-bla-ermG	Koropatkin et al.
pKF40 - BF9343_2853 cloned into BamHI site of pNBU2-bla-ermG	this study
pKF55 - pNBU2-bla-ermG variant replacimg ermG with cfxA	this study
pKF63 - AC141_31010 cloned into the BamHI site of pKF55	this study
Primers used in this study
purpose	plasmid name		primer sequence
delete BF9343_2853 (mucinase gene) from B. fragilis NCTC 9343	pKF44	left region forward primer	taagattagcattatgagtgctgtgtgtgatactgggc
flanking regions cloned into BamHI site of pLGB13		left region reverse primer	gtctcttttaagctgcagaaatcattagaattag
		right region forward primer	ttctgcagcttaaaagagactgacagatagtg
		right region reverse primer	cgaattcctgcagcccgggggcacattccagtgcaatg
Amplify BF9343_2853 to clone into BamHI site of pNBU2-bla-ermG	pKF40	forward primer	cggccgctctagaactagtgggccacctatggttgtcag
		reverse primer	cgaattcctgcagcccggggcctgttcggcactatctg
replace ermG of pLGB13 with cfxA	pMLS35	amplify cfxA-forward primer	gatgaaccatgagtacgttcggatacgtccgtgtcaactc
		amplify cfxA reverse primer	tccaacagttgcatgtggccgccgactggttcagggag
		amplify pLGB13 forward primer	GGCCACATGCAACTGTTG
		amplify pLGB13 reverse primer	GAACGTACTCATGGTTCATC
delete AC141_31010 (mucinase gene) from B. fragilis 86-5443-2-2	pKF60	left region forward primer	taagattagcattatgagtgctgtgtgtgatactgggc
flanking regions cloned into BamHI site of pMLS35		left region reverse primer	gtctcttttaagctgcagaaatcattagaattag
		right region forward primer	ttctgcagcttaaaagagactgacagatagtg
		right region reverse primer	cgaattcctgcagcccgggggcacattccagtgcaatg
replace ermG of pNBU2-bla-ermG with cfxA	pKF55	amplify cfxA forward	gatgaaccatgagtacgttcggatacgtccgtgtcaactc
		amplify cfxA reverse	atttacagttgcatgtggccgccgactggttcagggag
		amplify pNBU2-bla forward	ggccacatgcaactgtaaatg
		amplify pNBU2-bla reverse	gaacgtactcatggttcatc
Amplify AC141_31010 to clone into BamHI site of pKF55	pKF63	forward primer	cggccgctctagaactagtgggccacctatggttgtcag
		reverse primer	cgaattcctgcagcccggggcctgttcggcactatctg
References
1) Franco AA, Mundy LM, Trucksis M, Wu S, Kaper JB, Sears CL. Cloning and characterization of the Bacteroides fragilis metalloprotease toxin gene. Infect Immun. 1997 Mar;65(3):1007-13
2) García-Bayona L, Comstock LE. 2019. Streamlined Genetic Manipulation of Diverse Bacteroides and Parabacteroides Isolates from the Human Gut Microbiota. mBio 10:10.1128/mbio.01762-19.
3) Koropatkin, N. M., Martens, E. C., Gordon, J. I. & Smith, T. J. Starch catabolism by a prominent human gut symbiont is directed by the recognition of amylose helices. Structure 16, 1105–1115 (2008).
